# Supplementary material for: SHFL Post-Transcriptionally Restricts Coxsackievirus A16 In Vitro and In Vivo
Source: Viruses. 2026 Jan 31;18(2):192. doi: 10.3390/v18020192 (PMC12945246; doi:10.3390/v18020192)
Supplement: Supplementary file 1 [file viruses-18-00192-s001.zip]

Archive with 1 entries (1 files):
- viruses-4078791-supplementary.pdf
